# Supplementary material for: Empowerment, Pain Control, and Quality of Life Improvement in Early Triple-Negative Breast Cancer Patients through Pain Neuroscience Education: A Prospective Cohort Pilot Study Protocol (EMPOWER Trial)
Source: J Pers Med. 2024 Jul 1;14(7):711. doi: 10.3390/jpm14070711 (PMC11278336; doi:10.3390/jpm14070711)
Supplement: Supplementary file 1 [file jpm-14-00711-s001.zip]

Archive with 1 entries (1 files):
- jpm-3059187-supplementary.pdf
